# Supplementary material for: GRIN2B-related neurodevelopmental disorders: genotype-phenotype correlations and therapeutic implications
Source: Orphanet J Rare Dis. 2025 Oct 27;20:541. doi: 10.1186/s13023-025-04055-x (PMC12560415; doi:10.1186/s13023-025-04055-x)
Supplement: Supplementary file 1 — Supplementary Material 1 [file 13023_2025_4055_MOESM1_ESM.xlsx]

## Sheet: Supplementary table1
Patient	PMID	Reference	DNA	Protein	Domian	inheritance	Functional changes	Sex	Age at inclusion	Seizures	Age of seizure onset	Seizure types	Anti-seizure medications	Seizure outcome	EEG at onset	ID/DD	Movement disorders	language impairment	ASD	Neurological feautures	Additional features	Brain MRI
1	23160955	O'Roak, Science 2012	c.99dupC	p. Ser34Glnfs*25	ATD	de novo	frameshift	Male		no						ID			yes
2	20890276	Endele, Nat Genet 2010	c.411+1G>A	p.?	ATD	de novo	splice donor	Male		no					irregular slow dysrhythmia	moderate ID						Normal
3	26633542	Retterer, Genet Med 2015	c.448A>G	p. Ile150Val	ATD	de novo										DD/ID
4	28377535	Platzer, Journal of Medical Genetics 2017	c.538C>T	p. Gln180*	ATD	de novo	stop gained	Male	3y	yes	17m	focal dyscognitive seizures	valproate, carbamazepine; inferior response to oxcarbazepine and sultiame in different combinations	currently seizure free	left-sided temporoparietal amplitude reduction	moderate ID		delay		hypotonia	recurrent obstructive bronchitis	discreet signal hyperintensity of the left amygdala. Small pineal cyst and small cystic formation within the anterior and middle corpus callosum
5	26350204	Grozeva, Hum Mut 2015	c.649C>T	p. Gln217*	ATD	de novo	stop gained									DD/ID
6	28377535	Platzer, Journal of Medical Genetics 2017	c.737C>A	p. Ser246*	ATD	de novo	stop gained	Female	6y 6m	no						mild ID		delay		hypotonia	glaucoma, arrhythmia, diabetes mellitus
7	20890276; 23718928	Endele, Nat Genet 2010; Freunscht Behav Brain Funct 2013	c.803_804delCA	p. Thr268Serfs*15	ATD	de novo	frameshift	Female		no					Normal	moderate ID				hypotonia	hyperactivity, short attention span, sleep disturbance, stereotypies, mildly limited extension of the elbows	not done
8	26350204	Grozeva, Hum Mut 2015	c.1088del	p. Val363Glyfs*2	ATD	de novo	frameshift									DD/ID
9	28377535	Platzer, Journal of Medical Genetics 2017	c.1119G>A	p. Trp373*	ATD	de novo	stop gained	Female	15y	yes	2y 3m	focal dyscognitive seizures, GTCS	VPA - sz free for 12 months until reduced and sz recurred; CLB behaviour issues, sedation; TPM - cognitive decline, stopped using both hands, flushes, hyperventilated 5x/d, CZP - clusters of gelastic seizures, sedation, irritability, frontal lobe status returns on weaning, ETX - ceased after presented with frontal lobe status at 8y, Midazolam - sedation, ineffective at stopping status, Prednisolo…	Nocturnal screaming events, no definite seizures since age 13y	left fronto-temporal epileptiform discharges	severe ID		delay	yes		breath holding attack 5y 2m , bruxism, behavioural mannerism hand flicking, staring into hair, repetitive movements of right hand , progressive right cavovarus foot with tight plantar fascia and tibialis posterior, hammer toes, Sternomastoid tumor; bilat. inguinal hernia	11y - multiple developmental venous anomalies in the cerebellum bilaterally
10	24863970	Adams, Mol Genet Metab 2013	c.1238A>G	p. Glu413Gly	S1	de novo	LOF	Female		no					Normal	severe ID	unsteady gait			hypotonia		Normal
11	28377535	Platzer, Journal of Medical Genetics 2017	c.1306T>C	p. Cys436Arg	S1	de novo	LOF	Male	9y	yes	4y	focal +generalized seizures；Absence seizures;	No change	Seizure free		moderate ID		delay	yes		Impulsive behavioural disorder	Normal
12	23160955	O'Roak, Science 2012	c.1367G>A	p. Cys456Tyr	S1	de novo	GOF	Male		no						ID			yes
13	23934111	Allen Epi4K , Nature 2013	c.1382G>T	p. Cys461Phe	S1	de novo	LOF	Male		yes	6y	GTCS，absences，Lennox-Gastaut syndrome			paroxysmal, high-amplitude 2.5 Hz, GSW with phase reversal	ID			yes			Normal
14	38411992	Juliá-Palacios, Brain, 2024	c.1451G>A	p.Gly484Asp	S1	de novo	LOF	Female	8.3 y	yes	7 y		VPA, BRV		abnormal	moderate ID, DD	abnormal movement	delay	yes			Normal
15	28377535	Platzer, Journal of Medical Genetics 2017	c.1495G>A	p. Gly499Arg	S1	de novo		Male	4y 5m							moderate ID		delay	yes	hypotonia		Normal
16	28377535	Platzer, Journal of Medical Genetics 2017	c.1540A>G	p. Thr514Ala	S1	de novo	LOF	Female	1y 2m	yes	7y 6m	GTCS		Stopped spontaneously	Frequent epileptiform discharges during sleep – generalized, bifrontal and frontocentral temporal regions synchronously and independently. Poor antero-postero gradient to background activity.	severe ID		no speech		hypotonia		hypoplastic corpus callosum
17	38411992	Juliá-Palacios, Brain, 2024	c.1540A>G	p.Thr514Ala	S1	de novo	LOF	Male	4y	yes	1 y		VPA		abnormal	severeID,DD	Hyperkinetic movements,Choreiform movement,Spasticity	no speech	yes	hypotonia	Stereotypic movements	Normal
18		Platzer, Journal of Medical Genetics 2017	c.1547A>G	p. Asn516Ser	S1	de novo		Female	4y				None		frequent bilateral independent centrotemporal sharp-wave discharges, more pronounced during sleep	mild ID
19	25418537	O'Roak, Nat Comm 2014	c.1573T>G	p. Phe525Val	S1	de novo										ID			yes
20	24272827	Lemke, Annal Neurol 2014	c.1619G>A	p. Arg540His	S1	de novo	GOF	Female		yes	9y 9m	focal		seizure free for several years until relapse	slowing over left frontoparietal region	mild ID						Normal
21	28377535	Platzer, Journal of Medical Genetics 2017	c.1619G>A	p. Arg540His	S1	de novo	GOF	Male	10y	yes	5y	focal seizures, generalized seizures	CBZ – irritable and sedation, VPA - irritable, CZP – ineffective, LTG - no significant effect, TPM - ineffective, ETX – ineffective and sedation, LEV- behaviour poor improved with pyridoxine, Lacosamide - no significant effect, KGD - no significant effect, CLB – no significant effect, Predinisolone - no significant effect, VGB -no significant effect	Gelastic seizures evolving to GTCS occur in clusters of several seizures in the morning at least one day a week. Duration 1 – 12 min. Brief tonic Seizures drops weekly	mild generalized slowing of background	severe ID, DD	yes	no speech	yes	hypotonia		Normal
22	28377535	Platzer, Journal of Medical Genetics 2017	c.1623C>G	p. Ser541Arg	L2	de novo	LOF	Female	10y	yes	7y	generalized，myoclonic seizures	refractory		spike-wave paroxysms	severe ID	hypotonia, dystonic movements	no speech	yes	hypotonia		Normal
23	38411992	Juliá-Palacios, Brain, 2024	c.1646C>T	p.Ala549Val	L2	de novo	LOF	Male	7.6y	no			No		abnormal	DD/ID	abnormal movement	no speech				Normal
24		Soto, Science Signaling 2019		p.Pro553Thr	L2	de novo	LOF		1 y	no			VPA, LEV：no improvement; l-serine dietary supplementation:improvement		epileptiform alterations of brain activity	severe ID				hypotonia		Normal
25	23033978	De Ligt, NEJM 2012	c.1658C>T	p. Pro553Leu	L2	de novo	LOF	Male	30y	no						severe ID		no speech		hypotonia
26		This study	c.1661T>C	p.Phe554Ser	L2	de novo		Female	7 m	no					spike, spike-slow waves in bilateral frontal brain, increasing during sleep	severe ID	no sitting	no speech		hypotonia	Vaginal dysplasia	widening of ventricles in bilateral frontotemporal regions
27	28377535	Platzer, Journal of Medical Genetics 2017	c.1664G>T	p. Ser555Ile	L2	de novo		Female	1y 8m	no					Normal	severe ID	yes	no speech		hypotonia		Frontotemperal delayed myelination
28	38411992	Juliá-Palacios, Brain, 2024	c.1664G>A	p.Ser555Asn	L2	de novo	LOF	Male	6.7y	yes	0.25y		VPA, ETX, CLB		abnormal	ID	Hyperkinetic movements,	no speech	yes	hypotonia	Stereotypic movements	Normal
29	28377535	Platzer, Journal of Medical Genetics 2017	c.1672G>A	p. Val558Ile	M1	de novo	LOF	Male	22m	no						moderate ID	no walking	no speech		hypotonia		NA
30	23160955	O'Roak, Science 2012	c.1677G>A	p. Trp559*	M1	de novo	stop gained	Male		no						ID			yes
31	26077850	Yavarna, Hum Genet 2015	c.1821G>T	p. Trp607Cys	M2	de novo	LOF									DD
32	28377535	Platzer, Journal of Medical Genetics 2017	c.1832G>T	p. Gly611Val	M2	de novo	GOF	Female	7y 4m	yes	2y 7m	GTCS				severe ID	no sitting	no speech		Microcephay		Normal
33	24272827	Lemke, Annal Neurol 2014	c.1844A>T	p. Asn615Ile	M2	de novo	GOF	Female		yes	2m	Infantile spasms，tonic-clonic seizures	Vigabatrin, sulthiame and opiramate failed to decrease seizures Steroid pulse therapy - improvement	epileptic spasms and occasional generalized tonic-clonic seizure - spontanous regression	Hypsarrhythmia	severe ID	no active movements, no sitting	no speech	yes	Microcephaly		Normal
34	19344873	Firth, Am J Hum Genet 2009	c.1845C​>G	p. Asn615Lys	M2	de novo										DD/ID
35	28377535	Platzer, Journal of Medical Genetics 2017	c.1848C>G	p. Asn616Lys	M2	de novo	GOF	Female	3y 5m	yes	3d	infantile spasms，myoclonus, tonic seizures, status epilepticus，clonic seizures	VGB: worse. Poor response: ACTH, TPM, VPA, LEV. Partial response LTG	daily seizures	left central discharges+ focal abnormality	severe ID	Severe hypertonus, stays in flexion posture; in “one block” while moved. Fisted hands. No fixation, no active movements, severe microcephaly.GERD	no speech		Microcephay		severe cortical and central atrophy, delayed myelination
36	24272827	Lemke, Annal Neurol 2014	c.1853T>G	p. Val618Gly	M2	de novo	GOF	Male		yes	4m	Infantile spasms，myoclonia	vigabatrin and pyridoxine led to slight clinical improvement; nor response to LEV; valproate led to significant reduction of seizure frequency	spontanous regression	multifocal bursts of irregular spike waves rhythmic bilateral generalized spike waves with a frequency of 4 - 5 per second, reminiscent of modified hypsarrhythmia; during sleep: irregular high-ampliturde epileptiform activity with a hypsarrhythmialike pattern	severe ID	severe axial hypotonia, episodic hyperextension, dystonic-like finger movements, no sitting			hypotonia
37	26633542	Retterer, Genet Med 2015	c.1858G>A	p. Val620Met	M2	de novo	GOF									DD/ID
38	28377535	Platzer, Journal of Medical Genetics 2017	c.1883C>G	p. Ser628Cys	L4	de novo		Male	15y	yes	2y	Febrile seizures， GTCS	refractory	seizure free since 8y old		severe ID		delay	yes			Normal
39	19344873	Firth, Am J Hum Genet 2009	c.1883C>T	p. Ser628Phe	L4	de novo	LOF									DD/ID
40	23718928	Freunscht, Behav Brain Funct 2013	c.1906G>C	p. Ala636Pro	M3	de novo	LOF	Female		no					Sharp wave complexes temporoparietal, generalization to both hemispheres	mild ID						Normal
41	28377535	Platzer, Journal of Medical Genetics 2017	c.1907C>T	p. Ala636Val	M3	de novo		Female	23m	yes	2w	Focal seizures, epileptic spasms	refractory	refractory	generalized low amplitude tracing with generalized or frontally predominant slowing that became sharply contoured	severe ID	Roving eye movements, increased tone in lower extremities				cortical blindness	small cranium c/w MIC, mildly enlarged 5-7mm extra-axial space, diffuse irregular gyral pattern with small gyri and shallow sulci over all regions mostly without classic microgyri, possible microgyri seen in highest axial images, most sulci are perpendicular to cortical surface similar to tubulinopathy, shallow poorly developed insula and perisylvian regions, large dysplastic basal ganglia and th…
42	28377535	Platzer, Journal of Medical Genetics 2017	c.1916C>T	p. Ala639Val	M3	de novo		Female	1y 9m	yes	3w	focal，Epileptic spasms Generalized tonic clonic seizures and convulsive and non-convulsive status.	refractory	Refractory; currently down to 6-10 seizures per day	right frontal spikes, disorganized background activity	severe ID	Truncal hypotonia, hypertonia in lower extremities, no sitting,astigmatism, sensory exotropia, cortical visual impairment, sleep disordered breathing, neurogenic bladder, requires feeding via G-tube, chronic constipation, recurrent pneumonia, microbrachycephaly without sutural ridging. Deep set eyes, roving eye movements, flat facies, tented upper lip with downturned corners of mouth	no speech		hypotonia		Polymicrogyria, cobblestone lissencephaly type 2 , ventriculomegaly, striking basal ganglia dysplasia, enlarged tectum, mildly small cerebellum
43		This study	c.1922T>C	p.Ile641Thr	M3	de novo		Male	2 y 3 month	yes	3 m	Infantile spasms	OXC,VPA, TPM,vigabatrin: no improvement; LTG,ACTH, vigabatrin : partially; memantine improvement	seizure free	Slow background rhythm, spike waves,sharp waves in right central frontal and temporal regions	severe ID	no sitting	no speech				widening of subarachnoid space in bilateral frontotemporal regions
44		This study	c.1946A>G	p.Asn649Ser	M3	de novo		Female	3 y	no					Slow background, spike waves,sharp waves in posterior head, prominently in the left	severe ID	can not walk independently	single words		hypotonia		widening of the ventricles
45	28377535	Platzer, Journal of Medical Genetics 2017	c.1963A>T	p. Ile655Phe	M3	de novo	GOF	Male		yes	6w	generalized + epileptic spasms	Vigabatrin, Lacosamide Rufinamide only of benefit.	Daily seizures continue	hypsarrhythmia	severe ID				Microcephay		Polymicrogyria, basal ganglia dysplasia
46	28377535	Platzer, Journal of Medical Genetics 2017	c.1966C>T	p.Gln656*	L5	de novo	stop gained	Female	12y	yes	9y	focal dyscognitive	CBZ not efficient, VPA not tolerated		Normal background, very short bursts of slow waves and spike waves when falling asleep	moderate ID		delay				Normal
47	28377535	Platzer, Journal of Medical Genetics 2017	c.1970A>G	p.Glu657Gly	L5	de novo	LOF									DD/ID
48	26544041	Zhang, PLoS One 2015	c.1985A>C	p.Gln662Pro	S2	de novo		Male	2y	yes		focal seizures, infantile spasms, myoclonus, tonic seizures				severe ID
49	28377535	Platzer, Journal of Medical Genetics 2017	c.2002G>T	p.Asp668Tyr	S2	de novo		Male	16y	yes	3y		Was on valproic acid, but switched to lamotrigine – off all AEDs for about 2 years.	seizures free since age 11y	Spikes	severe ID		no speech		hypotonia	required tube feeding, GERD, chronic constipation	Normal
50	38411992	Juliá-Palacios, Brain, 2024	c.2010_2011insA	Lys670ValTer5	S2	de novo	LOF	Female	4.47y	no			No		abnormal	moderate ID, DD	Spasticity	delay		hypotonia	Stereotypic movements	thinned corpus callosum
51	27605359	Smigiel, R Am J Hum Genet, 2016	c.2011-1G>A		S2	de novo	splice donor	Male	6y	yes	6 mo		VPA,LEV,LTG,no improvement		numerous and periodically almost continuous abnormalities in the fronto-temporo-parietal region and tenmporo-parieto-occipital regions of both hemisphere	DD/ID	no walking	no speech		Microcephaly,hypotonia	Psychiatric symptoms, Impulsivity, Inattention,Hyperactive, Anxiety ,Aggression,Self-injurious bahavior,	Normal
52	20890276; 23718928	Endele, Nat Genet 2010; Freunscht Behav Brain Funct 2013	c.2044C>T	p.Arg682Cys	S2	de novo	GOF	Male		no					Normal	moderate ID						Normal
53	19344873	Firth, Am J Hum Genet 2009	c.2060C​>G	p.Pro687Arg	S2	de novo										DD/ID
54	26633542	Retterer, Genet Med 2015	c.2060C>T	p.Pro687Leu	S2	de novo										DD/ID
55	28377535	Platzer, Journal of Medical Genetics 2017	c.2065G>A	p.Gly689Ser	S2	de novo	LOF	Female	34m	yes	8m	focal + generalized	initially therapy-resistant; Vigabatrin: increased seizure frequency; Topiramate: improvement	seizure free between age 15 months - 31 months; 31 - 34 months: recurrent seizures, ongoing	slow background, spike-and-wave complexes, polyspike and wave complexes 1 - 6 seconds , beginning over the left or centro-parietal region or bilaterally	severe ID	Truncal hypotonia, spasticity, hyperkinetic movements, no sitting	no speech		Microcephay,hypotonia		Delayed myelination, cortical atrophy
56	28377535	Platzer, Journal of Medical Genetics 2017	c.2065G>A	p.Gly689Ser	S2	de novo	LOF	Male	1y	yes	1d	Epileptic spasms			Bilat. synchronous small spikes	severe ID	Diffuse hypertonia, dyskinetic movements			hypotonia		Normal
57	19344873	Firth, Am J Hum Genet 2009	c.2065G​>A	p.Gly689Ser	S2	de novo	LOF									DD/ID
58	19344873	Firth, Am J Hum Genet 2009	c.2065G​>A	p.Gly689Ser	S2	de novo	LOF									DD/ID
59	38411992	Juliá-Palacios, Brain, 2024	c.2065G>A	p.Gly689Ser	S2	de novo	LOF	Male	17.6y	yes	0		No		abnormal	profound,DD	Hyperkinetic movements,Dystonia Spasticity	delay		hypotonia	Stereotypic movements,Dyskinesia	increased extra-axial spaces
60	34212862	Shai Keller, Elife 2021	c.2065G>A	p.Gly689Ser	LBD	de novo	LOF		6 y	yes	1y	Myoclonic seizures + epileptic spasms				severe DD/ID	Dyskinetic movements, hypertonia					Normal
61	34212862	Shai Keller, Elife 2021	c.2065G>T	p.Gly689Cys	LBD	de novo	LOF		3.5 y	no						severe DD/ID	Dyskinetic movements, hypotonia, hyperflexible, no dysmorphism			hypotonia		Asymmetry in left ventricle up to 11 mm; prenatally Normal at 1.5 year of age
62	28377535	Platzer, Journal of Medical Genetics 2017	c.2079A>T	p.Arg693Ser	S2	de novo				yes	6m	focal+generalized， infantile spasms	refractory	multiple daily seizures	hypsarrhythymia	severe ID	Spasticity	no speech				polymicrogyria
63	38411992	Juliá-Palacios, Brain, 2024	c.2077A>G	p.Arg693Gly	S2	de novo	LOF		7.9y	yes	1y		No		abnormal	severe ID	Hyperkinetic movements,Choreiform movement	no speech	yes	hypotonia		Normal
64	28377535	Platzer, Journal of Medical Genetics 2017	c.2084T>C	p.Ile695Thr	S2	de novo		Female	22m	no						moderate ID				hypotonia
65	28377535	Platzer, Journal of Medical Genetics 2017	c.2087G>A	p. Arg696His	S2	de novo	GOF	Female	2y	no					generalized and bifrontal sharp waves during sleep with epileptiform potential without concomitant clinical seizures.	moderate ID		delay	yes	hypotonia	intermittent exotropia	Normal
66	28377535	Platzer, Journal of Medical Genetics 2017	c.2087G>A	p.Arg696His	S2	de novo	GOF	Male	12y	yes	4y	Generalized		refractory	recurrent spike and slow wave complexes in left central regions	moderate ID			yes	hypotonia	Disorder of the Autonomic Nervous System autonomic over-responsivity , immune dysfunction/insufficienty, Apraxia/Dysarthria, Aphasia, hypothyroidism, Food Protein Induced Enterocolitis Syndrome FPIES ,	Normal
67	28377535	Platzer, Journal of Medical Genetics 2017	c.2116A>G	p.Met706Val	S2	de novo		Female	7y	yes	2y	focal unclassified putatitve myoclonic seizures		Spontaneous regression	slow background, frequent rythmic theta/delta activity, sometimes sharp epileptic like wave, suspect epileptiforme activity, mostly R centroparietal and central	severe ID				hypotonia	Fatigue	Normal
68	24126926	Kenny, Mol Psychiatr 2014	c.2131C>T	p.Gln711*	S2	de novo	stop gained									ID			yes
69	23160955	O'Roak, Science 2012	c.2172-2A>G	p.?	S2	de novo	splice acceptor	Female		no						mild ID			yes
70	38411992	Juliá-Palacios, Brain, 2024	c.2195A>T	p.Asp732Val	S2	de novo	LOF	Female	9.2y	no	na		No		abnormal	mild	Spasticity	delay		hypotonia	abnormal movement,Stereotypic movements	NA
71	28377535	Platzer, Journal of Medical Genetics 2017	c.2201C>T	p. Ala734Val	S2	de novo	LOF									DD/ID
72	38411992	Juliá-Palacios, Brain, 2024	c.2201C>T	p.Ala734Val	S2	de novo	LOF	Female	6.8y	no			No		abnormal	severeID,DD	abnormal movement	no speech		hypotonia	Stereotypic movements	Normal
73	28377535	Platzer, Journal of Medical Genetics 2017	c.2252T>C	p. Ile751Thr	S2	de novo		Male	3y	no						severe ID			yes	hypotonia	Feeding difficulties, G-tube	Normal
74	28377535	Platzer, Journal of Medical Genetics 2017	c.2252T>C	p. Ile751Thr	S2	de novo		Male	6y							mild ID		delay		hypotonia	abnormality of the hair, joint hypermobility
75	28377535	Platzer, Journal of Medical Genetics 2017	c.2252T>C	p. Ile751Thr	S2	de novo										DD/ID
76	20890276	Endele, Nat Genet 2010	c.2360-2A>G	p.?	S2	de novo	splice acceptor	Female		no						mild ID					Hypothyroidism
77	19344873	Firth, Am J Hum Genet 2009	c.2419G​>A	p. Glu807Lys	L6	de novo										DD/ID
78	28377535	Platzer, Journal of Medical Genetics 2017	c.2430C>A	p. Ser810Arg	L6	de novo	GOF	Male, MZ twin I	14m	yes	3m	focal dyscognitive seizures	LEV – failed. Now on phenobarbital and Topamax.	Seizure-free	diffusely slow, attenuated, disorganized background with excessive bi-central beta activity	severe ID	no sitting	no speech		Microcephay,hypotonia		diffuse polymicrogyria, under development of the sylvian fissures, right parietal and left frontal anomalous fissure; decreased size of the pons, pituitary, optic nerves and optic chiasm
79	28377535	Platzer, Journal of Medical Genetics 2017	c.2429G>A	p. Ser810Asn	L6	de novo		Male	12y	yes	3m	Infantile spasms	Slight response initially to TPM,	refractory	Hypsarrhythmia	severe ID	no walking	no speech			G-tube and trach present. Vent dependent	Bilateral cortical dysplasia involving both cerebral hemispheres with associated white matter abnormalities. This has the appearance of a Type V lissencephaly with diffuse polymicrogyria.
80	34844267	Sathya Chidambaram, neuropediatrics 2021	c.2452A>C	p. Met818Leu	M4	de novo		Male	20 mo	yes	3 mo	epileptic spasms, generalized seizures, myoclonic seizures	LEV, CLB, TPM,prednisolone,:no improvement; memantine:reduce 80% of seizures		epileptiform spike and sharp wave discharges seen arising from bilateral parieto-occipital regions	DD/ID	na	na	na	hypotonia	visual impairment	normal
81		This study	c.2452A>T	p.Met818Leu	M4	de novo		Male	11 mo	yes	1 mo	focal + generalized seizures + epileptic spasms	LEV, PB, TPM, L-serine,Pirampanil no improvement; memantine improvement	refractory	spike waves, sharp waves in temporal and occipital region, prominently in the right	severe DD	no sitting	severe language developmental delay		hypotonia	visual impairment	widening bilateral frontotemporal sulci, and temporal horn of the right ventricle
82	28377535	Platzer, Journal of Medical Genetics 2017	c.2453T>C	p. Met818Thr	M4	de novo	GOF	Male	11m	yes	2m	focal + generalized seizures + epileptic spasms	refractory		Focal epileptic activity of both frontal regions with sleep myoclonus	DD	no sitting			hypotonia	cortical blindness	Normal
83	28377535	Platzer, Journal of Medical Genetics 2017	c.2455G>A	p. Ala819Thr	M4	de novo	GOF		3m	yes				refractory		DD/ID
84		This study	c.2459G>T	p.Gly820Val	M4	de novo		Female	3y	yes	1 m	Infantile spasms	TPM: no improvement, ACTH: partially improvement	seizure free	background, A large amount of β activity was observed in all regions, with intermittent release in central or generalized cuspid-theta rhythms	severe ID	no sitting	no speech		Microcephaly,hypotonia	Right eyelid ptosis	Normal
85	38411992	Juliá-Palacios, Brain, 2024	c.2459G>C	p.Gly820Ala	M4	de novo	LOF	Male	4.4y	no			No		abnormal	DD/ID	Choreiform movement,Hyperkinetic	no speech		hypotonia	Dyskinesia,Stereotypic movements,	enlarged lateral ventricles
86	28377535	Platzer, Journal of Medical Genetics 2017	c.2459G>C	p. Gly820Ala	M4	de novo	LOF	Male	10y 6m	yes	1y	Infantile spasms	Valproic acid: no improvement, Carbamazepine: improvement	refractory	Normal	severe ID	Truncal hypotonia, dyskinetic movements, no walking			hypotonia		cortical atrophy
87	28377535	Platzer, Journal of Medical Genetics 2017	c.2459G>C	p. Gly820Ala	M4	de novo	LOF	Female	12m	no					Normal	DD				hypotonia	chronic constipation
88	28377535	Platzer, Journal of Medical Genetics 2017	c.2459G>C	p. Gly820Ala	M4	de novo	LOF		1y 2m	no			VPA propyhlactically		1 y 5 m frequent epileptiform spike wave triphasic discharges, especially frontally. Slow background rythm	severe ID			yes		self-mutilating behaviour biting on fingers	widening of the ventricles and widening of the cortical sulci: generalized volume loss
89	28377535	Platzer, Journal of Medical Genetics 2017	c.2459G>C	p. Gly820Ala	M4	de novo	LOF	Male	3y	no						severe ID	no walking	no speech	yes	hypotonia
90	19344873	Firth, Am J Hum Genet 2009	c.2459G>C	p. Gly820Ala	M4	de novo	LOF									DD/ID
91	28377535	Platzer, Journal of Medical Genetics 2017	c.2459G>T	p. Gly820Val	M4	de novo										DD/ID
92	25356899	Hamdan, PLoS Genetics 2014	c.2459G>A	p. Gly820Glu	M4	de novo	LOF	Male		no					EEG revealed multifocal epileptic activity	severe ID	no walking	no speech		Microcephaly		Minimal cerebellar vemis hypoplasia and left temporal atrophy
93		This study	c.2461G>T	p.Val821Phe	M4	de novo		Male	4y	no					The EEG showed spike waves, slow waves in left temporal and occipital region	severe ID	no sitting	no speech		hypotonia	ametropia,neutropenia	Bilateral temporal and frontal lobe hypoplasia
94	25590979	Zhu, Genet Med 2015	c.2471T>G	p. Met824Arg	M4	de novo	LOF	Male	2m	no					epileptic activity	severe ID	Chorea, hyperactive deep tendon relflex, increased muscle tone			Microcephay	mild hypermetropia, deep-set eyes, strabism
95	22833210	Tarabeux, Transl Psychiatry 2011	c.2473T>G	p. Leu825Val	M4	de novo	LOF			no						ID			yes
96	28377535	Platzer, Journal of Medical Genetics 2017	c.2477G>A	p. Gly826Glu	M4	de novo	GOF	Female	2y	no						moderate ID	no walking	no speech
97	28377535	Platzer, Journal of Medical Genetics 2017	c.2539C>T	p. Arg847*	CTD	de novo	LOF	Male	5y 6m	no						severe ID		no speech	yes	hypotonia		Normal
98	28377535	Platzer, Journal of Medical Genetics 2017	c.2539C>T	p. Arg847*	CTD	de novo	LOF									DD/ID
99	19344873	Firth, Am J Hum Genet 2009	c.2539C​>T	p.Arg847*	CTD	de novo	LOF									DD/ID
100	38411992	Juliá-Palacios, Brain, 2024	c.2539C>T	p.Arg847*	CTD	de novo	LOF	Female	5.7y	no			No		Normal	severe	abnormal movement	delay		hypotonia		Normal
101	38411992	Juliá-Palacios, Brain, 2024	c.2776C>T	p.Arg926*	CTD	de novo	LOF	Female	14.55y	no			No		abnormal	mild ID, DD		delay		hypotonia	Normal	Normal
102	37385334	Wang, neuroscience 2023	c.3272A > C	p.Lys1091Thr	CTD	de novo	LOF	Female	1 y 10 m	yes	1 y 10 m	Generalized	levetiracetam and phenobarbita: no improvement	refractory	remarkable sharp waves and spike-and-slow waves in the bilateral prefrontal cortex, occipital lobe, and posterior temporal lobe, predominantly in the right hemisphere regions	severe ID		no speech				myelinated white matter developed later
103	37385334	Wang, neuroscience 2023	c.3272A > C	p.Lys1091Thr	CTD	Familial	LOF	Female		yes	1 m	Generalized		refractory		mild ID						Normal
104		This study	c.3544G>A	p.Gly1182Arg	CTD	de novo		Male	3.5y	no						mild DD	walk unsteadily	Normal		hypotonia
105	38411992	Kolosky, Epileptic disorders 2024	c.4018T>G	p.Phe1340Val	CTD	de novo		Female	1m	yes	1 m	epileptic spasms			focal seizures originating from the left frontocentral region	severe DD					Dysmorphic features, including low- set ears and downslanting palpebral fissures	Normal

## Sheet: Supplementary table 2
Patients with LOF variants																								Patients with GOF variants
Patient	PMID	Reference	DNA	Protein	Domian	Functional changes	Sex	Seizures	Age of seizure onset	Seizure types	Anti-seizure medications	Seizure outcome	EEG	ID/DD	Movement disorders	Language impairment	ASD	Neurological feautures	Additional features	Brain MRI				Patient	PMID	Reference	DNA	Protein	Domian	Functional changes	Sex	Age at inclusion	Seizures	Age of seizure onset	Seizure types	Anti-seizure medications	Seizure outcome	EEG at onset	ID/DD	Movement disorders	language impairment	ASD	Neurological feautures	Additional features	Brain MRI
1	24863970	Adams, Mol Genet Metab 2013	c.1238A>G	p. Glu413Gly	S1	LOF	Female	no					Normal	severe ID	unsteady gait			hypotonia		Normal				1	23160955	O'Roak, Science 2012	c.1367G>A	p. Cys456Tyr	S1	GOF	Male		no						ID			yes
2	28377535	Platzer, Journal of Medical Genetics 2017	c.1306T>C	p. Cys436Arg	S1	LOF	Male	yes	4y	focal +generalized seizures；Absence seizures;	No change	Seizure free		moderate ID		delay	yes		Impulsive behavioural disorder	Normal				2	24272827	Lemke, Annal Neurol 2014	c.1619G>A	p. Arg540His	S1	GOF	Female		yes	9y9m	focal		seizure free for several years until relapse	slowing over left frontoparietal region	mild ID						Normal
3	23934111	Allen Epi4K , Nature 2013	c.1382G>T	p. Cys461Phe	S1	LOF	Male	yes	6y	GTCS，absences，Lennox-Gastaut syndrome			paroxysmal, high-amplitude 2.5 Hz, GSW with phase reversal	ID			yes			Normal				3	28377535	Platzer, Journal of Medical Genetics 2017	c.1619G>A	p. Arg540His	S1	GOF	Male	10y	yes	5y	focal seizures, generalized seizures	CBZ – irritable and sedation, VPA - irritable, CZP – ineffective, LTG - no significant effect, TPM - ineffective, ETX – ineffective and sedation, LEV- behaviour poor improved with pyridoxine, Lacosamide - no significant effect, KGD - no significant effect, CLB – no significant effect, Predinisolone - no significant effect, VGB -no significant effect	Gelastic seizures evolving to GTCS occur in clusters of several seizures in the morning at least one day a week. Duration 1 – 12 min. Brief tonic Seizures drops weekly	mild generalized slowing of background	severe ID, DD	yes	no speech	yes	hypotonia		Normal
4	38411992	Juliá-Palacios, Brain, 2024	c.1451G>A	p.Gly484Asp	S1	LOF	Female	yes	7 y		VPA, BRV		abnormal	moderate ID, DD	abnormal movement	delay	yes			Normal				4	28377535	Platzer, Journal of Medical Genetics 2017	c.1832G>T	p. Gly611Val	M2	GOF	Female	7y 4m	yes	2y 7m	GTCS				severe ID	no sitting	no speech		Microcephay		Normal
5	28377535	Platzer, Journal of Medical Genetics 2017	c.1540A>G	p. Thr514Ala	S1	LOF	Female	yes	7y 6m	GTCS		Stopped spontaneously	Frequent epileptiform discharges during sleep – generalized, bifrontal and frontocentral temporal regions synchronously and independently. Poor antero-postero gradient to background activity.	severe ID		no speech		hypotonia		hypoplastic corpus callosum				5	24272827	Lemke, Annal Neurol 2014	c.1844A>T	p. Asn615Ile	M2	GOF	Female		yes	2m	Infantile spasms，tonic-clonic seizures	Vigabatrin, sulthiame and opiramate failed to decrease seizures Steroid pulse therapy - improvement	epileptic spasms and occasional generalized tonic-clonic seizure - spontanous regression	Hypsarrhythmia	severe ID	no active movements, no sitting	no speech	yes	Microcephaly		Normal
6	38411992	Juliá-Palacios, Brain, 2024	c.1540A>G	p.Thr514Ala	S1	LOF	Male	yes	1 y		VPA		abnormal	severeID,DD	Hyperkinetic movements,Choreiform movement,Spasticity	no speech	yes	hypotonia	Stereotypic movements	Normal				6	28377535	Platzer, Journal of Medical Genetics 2017	c.1848C>G	p. Asn616Lys	M2	GOF	Female	3y 5m	yes	3d	infantile spasms，myoclonus, tonic seizures, status epilepticus，clonic seizures	VGB: worse. Poor response: ACTH, TPM, VPA, LEV. Partial response LTG	daily seizures	left central discharges+ focal abnormality	severe ID	Severe hypertonus, stays in flexion posture; in “one block” while moved. Fisted hands. No fixation, no active movements, severe microcephaly.GERD	no speech		Microcephay		severe cortical and central atrophy, delayed myelination
7	28377535	Platzer, Journal of Medical Genetics 2017	c.1623C>G	p. Ser541Arg	L2	LOF	Female	yes	7y	generalized，myoclonic seizures	refractory		spike-wave paroxysms	severe ID	hypotonia, dystonic movements	no speech	yes	hypotonia		Normal				7	24272827	Lemke, Annal Neurol 2014	c.1853T>G	p. Val618Gly	M2	GOF	Male		yes	4m	Infantile spasms，myoclonia	vigabatrin and pyridoxine led to slight clinical improvement; nor response to LEV; valproate led to significant reduction of seizure frequency	spontanous regression	multifocal bursts of irregular spike waves rhythmic bilateral generalized spike waves with a frequency of 4 - 5 per second, reminiscent of modified hypsarrhythmia; during sleep: irregular high-ampliturde epileptiform activity with a hypsarrhythmialike pattern	severe ID	severe axial hypotonia, episodic hyperextension, dystonic-like finger movements, no sitting			hypotonia
8	38411992	Juliá-Palacios, Brain, 2024	c.1646C>T	p.Ala549Val	L2	LOF	Male	no			No		abnormal	DD/ID	abnormal movement	no speech				Normal				8	26633542	Retterer, Genet Med 2015	c.1858G>A	p. Val620Met	M2	GOF									DD/ID
9		Soto, Science Signaling 2019		P553T	L2	LOF		no			VPA, LEV：no improvement; l-serine dietary supplementation:improvement		epileptiform alterations of brain activity	severe ID				hypotonia		Normal				9	28377535	Platzer, Journal of Medical Genetics 2017	c.1963A>T	p. Ile655Phe	M3	GOF	Male		yes	6w	generalized + epileptic spasms	Vigabatrin, Lacosamide Rufinamide only of benefit.	Daily seizures continue	hypsarrhythmia	severe ID				Microcephay		Polymicrogyria, basal ganglia dysplasia
10	23033978	De Ligt, NEJM 2012	c.1658C>T	p. Pro553Leu	L2	LOF	Male	no						severe ID		no speech		hypotonia						10	20890276; 23718928	Endele, Nat Genet 2010; Freunscht Behav Brain Funct 2013	c.2044C>T	p.Arg682Cys	S2	GOF	Male		no					Normal	moderate ID						Normal
11	38411992	Juliá-Palacios, Brain, 2024	c.1664G>A	p.Ser555Asn	L2	LOF	Male	yes	0.25y		VPA, ETX, CLB		abnormal	ID	Hyperkinetic movements,	no speech	yes	hypotonia	Stereotypic movements	Normal				11	28377535	Platzer, Journal of Medical Genetics 2017	c.2087G>A	p. Arg696His	S2	GOF	Female	2y	no					generalized and bifrontal sharp waves during sleep with epileptiform potential without concomitant clinical seizures.	moderate ID		delay	yes	hypotonia	intermittent exotropia	Normal
12	28377535	Platzer, Journal of Medical Genetics 2017	c.1672G>A	p. Val558Ile	M1	LOF	Male	no						moderate ID	no walking	no speech		hypotonia		No				12	28377535	Platzer, Journal of Medical Genetics 2017	c.2087G>A	p.Arg696His	S2	GOF	Male	12y	yes	4y	Generalized		refractory	recurrent spike and slow wave complexes in left central regions	moderate ID			yes	hypotonia	Disorder of the Autonomic Nervous System autonomic over-responsivity , immune dysfunction/insufficienty, Apraxia/Dysarthria, Aphasia, hypothyroidism, Food Protein Induced Enterocolitis Syndrome FPIES ,	Normal
13	26077850	Yavarna, Hum Genet 2015	c.1821G>T	p. Trp607Cys	M2	LOF								DD										13	28377535	Platzer, Journal of Medical Genetics 2017	c.2430C>A	p. Ser810Arg	L6	GOF	Male, MZ twin I	14m	yes	3m	focal dyscognitive seizures	LEV – failed. Now on phenobarbital and Topamax.	Seizure-free	diffusely slow, attenuated, disorganized background with excessive bi-central beta activity	severe ID	no sitting	no speech		Microcephay,hypotonia		diffuse polymicrogyria, under development of the sylvian fissures, right parietal and left frontal anomalous fissure; decreased size of the pons, pituitary, optic nerves and optic chiasm
14	19344873	Firth, Am J Hum Genet 2009	c.1883C>T	p. Ser628Phe	L4	LOF								DD/ID										14	28377535	Platzer, Journal of Medical Genetics 2017	c.2453T>C	p. Met818Thr	M4	GOF	Male	11m	yes	2m	focal + generalized seizures + epileptic spasms	refractory		Focal epileptic activity of both frontal regions with sleep myoclonus	DD	no sitting			hypotonia	cortical blindness	Normal
15	23718928	Freunscht, Behav Brain Funct 2013	c.1906G>C	p. Ala636Pro	M3	LOF	Female	no					Sharp wave complexes temporoparietal, generalization to both hemispheres	mild ID						Normal				15	28377535	Platzer, Journal of Medical Genetics 2017	c.2455G>A	p. Ala819Thr	M4	GOF		3m	yes				refractory		DD/ID
16	28377535	Platzer, Journal of Medical Genetics 2017	c.1970A>G	p.Glu657Gly	L5	LOF								DD/ID										16	28377535	Platzer, Journal of Medical Genetics 2017	c.2477G>A	p. Gly826Glu	M4	GOF	Female	2y	no						moderate ID	no walking	no speech
17	38411992	Juliá-Palacios, Brain, 2024	c.2010_2011insA	Lys670ValTer5	S2	LOF	Female	no			No		abnormal	moderate ID, DD	Spasticity	delay		hypotonia	Stereotypic movements	thinned corpus callosum
18	28377535	Platzer, Journal of Medical Genetics 2017	c.2065G>A	p.Gly689Ser	S2	LOF	Female	yes	8m	focal + generalized	initially therapy-resistant; Vigabatrin: increased seizure frequency; Topiramate: improvement	seizure free between age 15 months - 31 months; 31 - 34 months: recurrent seizures, ongoing	slow background, spike-and-wave complexes, polyspike and wave complexes 1 - 6 seconds , beginning over the left or centro-parietal region or bilaterally	severe ID	Truncal hypotonia, spasticity, hyperkinetic movements, no sitting	no speech		Microcephay,hypotonia		Delayed myelination, cortical atrophy
19	28377535	Platzer, Journal of Medical Genetics 2017	c.2065G>A	p.Gly689Ser	S2	LOF	Male	yes	1d	Epileptic spasms			Bilat. synchronous small spikes	severe ID	Diffuse hypertonia, dyskinetic movements					Normal
20	19344873	Firth, Am J Hum Genet 2009	c.2065G>A	p.Gly689Ser	S2	LOF	Male	yes	0		No		abnormal	profound,DD	Hyperkinetic movements,Dystonia Spasticity	delay		hypotonia	Stereotypic movements,Dyskinesia	increased extra-axial spaces
21	19344873	Firth, Am J Hum Genet 2009	c.2065G>A	p.Gly689Ser	S2	LOF		yes	1y	Myoclonic seizures + epileptic spasms				severe DD/ID	Dyskinetic movements, hypertonia					Normal
22	38411992	Juliá-Palacios, Brain, 2024	c.2065G>T	p.Gly689Cys	S2	LOF		no						severe DD/ID	Dyskinetic movements, hypotonia, hyperflexible, no dysmorphism			hypotonia		Asymmetry in left ventricle up to 11 mm; prenatally Normal at 1.5 year of age
23	34212862	Shai Keller, Elife 2021	c.2065G>A	p.Gly689Ser	LBD	LOF		yes	1y	Myoclonic seizures + epileptic spasms			epileptiform discharges	severe DD/ID	Dyskinetic movements, hypertonia					Normal
24	34212862	Shai Keller, Elife 2021	c.2065G>T	p.Gly689Cys	LBD	LOF		no					Normal with no epileptic behavior	severe DD/ID	Dyskinetic movements, hypotonia, hyperflexible, no dysmorphism			hypotonia		Asymmetry in left ventricle up to 11 mm; prenatally Normal at 1.5 year of age
25	34212862	Juliá-Palacios, Brain, 2024	c.2077A>G	p.Arg693Gly	S2	LOF		yes	1y		No		abnormal	severe ID	Hyperkinetic movements,Choreiform movement	no speech	yes	hypotonia		Normal
26	38411992	Juliá-Palacios, Brain, 2024	c.2195A>T	p.Asp732Val	S2	LOF	Female	no	na		No		abnormal	mild	Spasticity	delay		hypotonia	abnormal movement,Stereotypic movements	NA
27	38411992	Juliá-Palacios, Brain, 2024	c.2201C>T	p.Ala734Val	S2	LOF	Female	no			No		abnormal	severeID,DD	abnormal movement	no speech		hypotonia	Stereotypic movements	Normal
28	38411992	Juliá-Palacios, Brain, 2024	c.2459G>C	p. Gly820Ala	M4	LOF	Male	yes	1y	Infantile spasms	Valproic acid: no improvement, Carbamazepine: improvement	refractory	Normal	severe ID	Truncal hypotonia, dyskinetic movements, no walking			hypotonia		cortical atrophy
29	28377535	Platzer, Journal of Medical Genetics 2017	c.2459G>C	p.Gly820Ala	M4	LOF	Male	no			No		Abnormal	DD/ID	Choreiform movement,Hyperkinetic	no speech		hypotonia	Dyskinesia,Stereotypic movements,	enlarged lateral ventricles
30	28377535	Platzer, Journal of Medical Genetics 2017	c.2459G>C	p. Gly820Ala	M4	LOF	Female	no					Normal	DD				hypotonia	chronic constipation
31	28377535	Platzer, Journal of Medical Genetics 2017	c.2459G>C	p. Gly820Ala	M4	LOF		no			VPA propyhlactically		1 y 5 m frequent epileptiform spike wave triphasic discharges, especially frontally. Slow background rythm	severe ID			yes		self-mutilating behaviour biting on fingers	widening of the ventricales and widening of the cortical sulci: generalized volume loss
32	28377535	Platzer, Journal of Medical Genetics 2017	c.2459G>C	p. Gly820Ala	M4	LOF	Male	no						severe ID	no walking	no speech	yes	hypotonia
33	19344873	Firth, Am J Hum Genet 2009	c.2459G>C	p. Gly820Ala	M4	LOF								DD/ID
34	25356899	Hamdan, PLoS Genetics 2014	c.2459G>A	p. Gly820Glu	M4	LOF	Male	no					EEG revealed multifocal epileptic activity	severe ID	no walking	no speech		Microcephaly		Minimal cerebellar vemis hypoplasia and left temporal atrophy
35	25590979	Zhu, Genet Med 2015	c.2471T>G	p. Met824Arg	M4	LOF	Male	no					epileptic activity	severe ID	Chorea, hyperactive deep tendon relflex, increased muscle tone			Microcephay	mild hypermetropia, deep-set eyes, strabism
36	22833210	Tarabeux, Transl Psychiatry 2011	c.2473T>G	p. Leu825Val	M4	LOF		no						ID			yes
37	28377535	Platzer, Journal of Medical Genetics 2017	c.2539C>T	p.Arg847*	CTD	LOF	Female	no			No		Normal	severe	abnormal movement	delay		hypotonia		Normal
38	28377535	Platzer, Journal of Medical Genetics 2017	c.2539C>T	p. Arg847*	CTD	LOF	Male	no						severe ID		no speech	yes	hypotonia		Normal
39	19344873	Firth, Am J Hum Genet 2009	c.2776C>T	p.Arg926*	CTD	LOF	Female	no			No		abnormal	mild ID, DD		delay		hypotonia	Normal	Normal
40	37385334	Wang, neuroscience 2023	c.3272A > C	p.K1091T	CTD	LOF	Female	yes	1 y 10 m	Generalized	levetiracetam and phenobarbita: no improvement	refractory	remarkable sharp waves and spike-and-slow waves in the bilateral prefrontal cortex, occipital lobe, and posterior temporal lobe, predominantly in the right hemisphere regions	severe ID		no speech				myelinated white matter developed later
41	37385334	Wang, neuroscience 2023	c.3272A > C	p.K1091T	CTD	LOF	Female	yes	1 m	Generalized		refractory		mild ID						Normal
42	23160955	O'Roak, Science 2012	c.99dupC	p. Ser34Glnfs*25	ATD	LOF	Male	no						ID			yes
43	20890276	Endele, Nat Genet 2010	c.411+1G>A	p.?	ATD	LOF	Male	no					irregular slow dysrhythmia	moderate ID						Normal
44	28377535	Platzer, Journal of Medical Genetics 2017	c.538C>T	p. Gln180*	ATD	LOF	Male	yes	17m	focal dyscognitive seizures	valproate, carbamazepine; inferior response to oxcarbazepine and sultiame in different combinations	currently seizure free	left-sided temporoparietal amplitude reduction	moderate ID		delay		hypotonia	recurrent obstructive bronchitis	discreet signal hyperintensity of the left amygdala. Small pineal cyst and small cystic formation within the anterior and middle corpus callosum
45	26350204	Grozeva, Hum Mut 2015	c.649C>T	p. Gln217*	ATD	LOF								DD/ID
46	28377535	Platzer, Journal of Medical Genetics 2017	c.737C>A	p. Ser246*	ATD	LOF	Female	no						mild ID		delay		hypotonia	glaucoma, arrhythmia, diabetes mellitus
47	20890276; 23718928	Endele, Nat Genet 2010; Freunscht Behav Brain Funct 2013	c.803_804delCA	p. Thr268Serfs*15	ATD	LOF	Female	no					Normal	moderate ID				hypotonia	hyperactivity, short attention span, sleep disturbance, stereotypies, mildly limited extension of the elbows	not done
48	26350204	Grozeva, Hum Mut 2015	c.1088del	p. Val363Glyfs*2	ATD	LOF								DD/ID
49	28377535	Platzer, Journal of Medical Genetics 2017	c.1119G>A	p. Trp373*	ATD	LOF	Female	yes	2y 3m	focal dyscognitive seizures, GTCS	VPA - sz free for 12 months until reduced and sz recurred; CLB behaviour issues, sedation; TPM - cognitive decline, stopped using both hands, flushes, hyperventilated 5x/d, CZP - clusters of gelastic seizures, sedation, irritability, frontal lobe status returns on weaning, ETX - ceased after presented with frontal lobe status at 8y, Midazolam - sedation, ineffective at stopping status, Prednisolo…	Nocturnal screaming events, no definite seizures since age 13y	left fronto-temporal epileptiform discharges	severe ID		delay	yes		breath holding attack 5y 2m , bruxism, behavioural mannerism hand flicking, staring into hair, repetitive movements of right hand , progressive right cavovarus foot with tight plantar fascia and tibialis posterior, hammer toes, Sternomastoid tumor; bilat. inguinal hernia	11y - multiple developmental venous anomalies in the cerebellum bilaterally
50	23160955	O'Roak, Science 2012	c.1677G>A	p. Trp559*	M1	LOF	Male	no						ID			yes
51	28377535	Platzer, Journal of Medical Genetics 2017	c.1966C>T	p.Gln656*	L5	LOF	Female	yes	9y	focal dyscognitive	CBZ not efficient, VPA not tolerated		Normal background, very short bursts of slow waves and spike waves when falling asleep	moderate ID		delay				Normal
52	27605359	Smigiel, R Am J Hum Genet, 2016	c.2011-1G>A	p.?	S2	LOF	Male	yes	6 mo		VPA,LEV,LTG,no improvement		numerous and periodically almost continuous abnormalities in the fronto-temporo-parietal region and tenmporo-parieto-occipital regions of both hemisphere	DD/ID	no walking	no speech		Microcephaly,hypotonia	Psychiatric symptoms, Impulsivity, Inattention,Hyperactive, Anxiety ,Aggression,Self-injurious bahavior,	Normal
53	24126926	Kenny, Mol Psychiatr 2014	c.2131C>T	p.Gln711*	S2	LOF								ID			yes
54	23160955	O'Roak, Science 2012	c.2172-2A>G	p.?	S2	LOF	Female	no						mild ID			yes
55	20890276	Endele, Nat Genet 2010	c.2360-2A>G	p.?	S2	LOF	Female	no						mild ID					Hypothyroidism

## Sheet: Supplementary table 3
Reference	DNA	Protein	Domian	inheritance	Functional changes	Sex	Age at inclusion	Seizures	Age of seizure onset	Seizure types	Anti-seizure medications	Seizure outcome	EEG at onset	ID/DD	Movement disorders	language impairment	ASD	Neurological feautures	Additional features	Brain MRI
Platzer, Journal of Medical Genetics 2017	c.1619G>A	p. Arg540His	S1	de novo	GOF	Male	10y	yes	5y	focal seizures, generalized seizures	CBZ – irritable and sedation, VPA - irritable, CZP – ineffective, LTG - no significant effect, TPM - ineffective, ETX – ineffective and sedation, LEV- behaviour poor improved with pyridoxine, Lacosamide - no significant effect, KGD - no significant effect, CLB – no significant effect, Predinisolone - no significant effect, VGB -no significant effect	refractory	mild generalized slowing of background	severe ID, DD	yes	no speech	yes	hypotonia		Normal
Soto, Science Signaling 2019		p.Pro553Thr	L2	de novo	LOF		1 y	no			VPA, LEV：no improvement; l-serine dietary supplementation:improvement	responded partially	epileptiform alterations of brain activity	severe ID				hypotonia		Normal
Lemke, Annal Neurol 2014	c.1844A>T	p. Asn615Ile	M2	de novo	GOF	Female		yes	2m	Infantile spasms，tonic-clonic seizures	Vigabatrin, sulthiame and opiramate failed to decrease seizures Steroid pulse therapy - improvement	responded partially	Hypsarrhythmia	severe ID	no active movements, no sitting	no speech	yes	Microcephaly		Normal
Platzer, Journal of Medical Genetics 2017	c.1848C>G	p. Asn616Lys	M2	de novo	GOF	Female	3y 5m	yes	3d	infantile spasms，myoclonus, tonic seizures, status epilepticus，clonic seizures	VGB: worse. Poor response: ACTH, TPM, VPA, LEV. Partial response LTG	refractory	left central discharges+ focal abnormality	severe ID	Severe hypertonus, stays in flexion posture; in “one block” while moved. Fisted hands. No fixation, no active movements, severe microcephaly.GERD	no speech		Microcephay		severe cortical and central atrophy, delayed myelination
Lemke, Annal Neurol 2014	c.1853T>G	p. Val618Gly	M2	de novo	GOF	Male		yes	4m	Infantile spasms，myoclonia	vigabatrin and pyridoxine led to slight clinical improvement; nor response to LEV; valproate led to significant reduction of seizure frequency	responded partially	multifocal bursts of irregular spike waves rhythmic bilateral generalized spike waves with a frequency of 4 - 5 per second, reminiscent of modified hypsarrhythmia; during sleep: irregular high-ampliturde epileptiform activity with a hypsarrhythmialike pattern	severe ID	severe axial hypotonia, episodic hyperextension, dystonic-like finger movements, no sitting			hypotonia
Platzer, Journal of Medical Genetics 2017	c.1963A>T	p. Ile655Phe	M3	de novo	GOF	Male		yes	6w	generalized + epileptic spasms	Vigabatrin, Lacosamide Rufinamide only of benefit.	refractory	hypsarrhythmia	severe ID				Microcephay		Polymicrogyria, basal ganglia dysplasia
Platzer, Journal of Medical Genetics 2017	c.1966C>T	p.Gln656*	L5	de novo	stop gained	Female	12y	yes	9y	focal dyscognitive	CBZ not efficient, VPA not tolerated	refractory	Normal background, very short bursts of slow waves and spike waves when falling asleep	moderate ID		delay				Normal
Smigiel, R Am J Hum Genet, 2016	c.2011-1G>A		S2	de novo	splice donor	Male	6y	yes	6 mo		VPA,LEV,LTG,no improvement	refractory	numerous and periodically almost continuous abnormalities in the fronto-temporo-parietal region and tenmporo-parieto-occipital regions of both hemisphere	DD/ID	no walking	no speech		Microcephaly,hypotonia	Psychiatric symptoms, Impulsivity, Inattention,Hyperactive, Anxiety ,Aggression,Self-injurious bahavior,	Normal
Platzer, Journal of Medical Genetics 2017	c.2065G>A	p.Gly689Ser	S2	de novo	LOF	Female	34m	yes	8m	focal + generalized	initially therapy-resistant; Vigabatrin: increased seizure frequency; Topiramate: improvement	responded partially	slow background, spike-and-wave complexes, polyspike and wave complexes 1 - 6 seconds , beginning over the left or centro-parietal region or bilaterally	severe ID	Truncal hypotonia, spasticity, hyperkinetic movements, no sitting	no speech		Microcephay,hypotonia		Delayed myelination, cortical atrophy
Platzer, Journal of Medical Genetics 2017	c.2429G>A	p. Ser810Asn	L6	de novo		Male	12y	yes	3m	Infantile spasms	Slight response initially to TPM	refractory	Hypsarrhythmia	severe ID	no walking	no speech			G-tube and trach present. Vent dependent	Bilateral cortical dysplasia involving both cerebral hemispheres with associated white matter abnormalities. This has the appearance of a Type V lissencephaly with diffuse polymicrogyria.
Sathya Chidambaram, neuropediatrics 2021	c.2452A>C	p. Met818Leu	M4	de novo		Male	20 mo	yes	3 mo	epileptic spasms, generalized seizures, myoclonic seizures	LEV, CLB, TPM,prednisolone,:no improvement; memantine:reduce 80% of seizures	responded partially	epileptiform spike and sharp wave discharges seen arising from bilateral parieto-occipital regions	DD/ID	na	na	na	hypotonia	visual impairment	normal
This study	c.2452A>T	p.Met818Leu	M4	de novo		Male	11 mo	yes	1 mo	focal + generalized seizures + epileptic spasms	LEV, PB, TPM, L-serine,Perampanel no improvement	refractory	spike waves, sharp waves in temporal and occipital region, prominently in the right	severe DD	no sitting			hypotonia	visual impairment	widening bilateral frontotemporal sulci, and temporal horn of the right ventricle
Platzer, Journal of Medical Genetics 2017	c.2459G>C	p. Gly820Ala	M4	de novo	LOF	Male	10y 6m	yes	1y	Infantile spasms	Valproic acid: no improvement, Carbamazepine: improvement	refractory	Normal	severe ID	Truncal hypotonia, dyskinetic movements, no walking			hypotonia		cortical atrophy
Wang, neuroscience 2023	c.3272A > C	p.Lys1091Thr	CTD	de novo	LOF	Female	1 y 10 m	yes	1 y 10 m	Generalized	levetiracetam and phenobarbita: no improvement	refractory	remarkable sharp waves and spike-and-slow waves in the bilateral prefrontal cortex, occipital lobe, and posterior temporal lobe, predominantly in the right hemisphere regions	severe ID		no speech				myelinated white matter developed later
Platzer, Journal of Medical Genetics 2017	c.538C>T	p. Gln180*	ATD	de novo	stop gained	Male	3y	yes	17m	focal dyscognitive seizures	valproate, carbamazepine; inferior response to oxcarbazepine and sultiame in different combinations	currently seizure free	left-sided temporoparietal amplitude reduction	moderate ID		delay		hypotonia	recurrent obstructive bronchitis	discreet signal hyperintensity of the left amygdala. Small pineal cyst and small cystic formation within the anterior and middle corpus callosum
Platzer, Journal of Medical Genetics 2017	c.1119G>A	p. Trp373*	ATD	de novo	stop gained	Female	15y	yes	2y 3m	focal dyscognitive seizures, GTCS	VPA - sz free for 12 months until reduced and sz recurred; CLB behaviour issues, sedation; TPM - cognitive decline, stopped using both hands, flushes, hyperventilated 5x/d, CZP - clusters of gelastic seizures, sedation, irritability, frontal lobe status returns on weaning, ETX - ceased after presented with frontal lobe status at 8y, Midazolam - sedation, ineffective at stopping status, Prednisolo…	Nocturnal screaming events, no definite seizures since age 13y	left fronto-temporal epileptiform discharges	severe ID		delay	yes		breath holding attack 5y 2m , bruxism, behavioural mannerism hand flicking, staring into hair, repetitive movements of right hand , progressive right cavovarus foot with tight plantar fascia and tibialis posterior, hammer toes, Sternomastoid tumor; bilat. inguinal hernia	11y - multiple developmental venous anomalies in the cerebellum bilaterally
This study	c.1922T>C	p.Ile641Thr	M3	de novo		Male	2 y 3 month	yes	3 m	Infantile spasms	OXC,VPA, TPM,vigabatrin: no improvement, LTG,ACTH: improvement	seizure free	Slow background rhythm, spike waves,sharp waves in right central frontal and temporal regions	severe ID	no walking	no speech				widening of subarachnoid space in bilateral frontotemporal regions
Platzer, Journal of Medical Genetics 2017	c.2002G>T	p.Asp668Tyr	S2	de novo		Male	16y	yes	3y		Was on valproic acid, but switched to lamotrigine – off all AEDs for about 2 years.	seizures free since age 11y	Spikes	severe ID		no speech		hypotonia	required tube feeding, GERD, chronic constipation	Normal
Platzer, Journal of Medical Genetics 2017	c.2430C>A	p. Ser810Arg	L6	de novo	GOF	Male, MZ twin I	14m	yes	3m	focal dyscognitive seizures	LEV – failed. Now on phenobarbital and Topamax.	Seizure-free	diffusely slow, attenuated, disorganized background with excessive bi-central beta activity	severe ID	no sitting	no speech		Microcephay,hypotonia		diffuse polymicrogyria, under development of the sylvian fissures, right parietal and left frontal anomalous fissure; decreased size of the pons, pituitary, optic nerves and optic chiasm
This study	c.2459G>T	p.Gly820Val	M4	de novo		Female	3y	yes	1 m	Infantile spasms	TPM: no improvement, ACTH: improvement	seizure free for two months	background, A large amount of β activity was observed in all regions, with intermittent release in central or generalized cuspid-theta rhythms	severe ID	no walking	no speech		Microcephaly,hypotonia	Right eyelid ptosis	Normal
Platzer, Journal of Medical Genetics 2017	c.538C>T	p. Gln180*	ATD	de novo	stop gained	Male	3y	yes	17m	focal dyscognitive seizures	valproate, carbamazepine; inferior response to oxcarbazepine and sultiame in different combinations	currently seizure free	left-sided temporoparietal amplitude reduction	moderate ID		delay		hypotonia	recurrent obstructive bronchitis	discreet signal hyperintensity of the left amygdala. Small pineal cyst and small cystic formation within the anterior and middle corpus callosum
Platzer, Journal of Medical Genetics 2017	c.1119G>A	p. Trp373*	ATD	de novo	stop gained	Female	15y	yes	2y 3m	focal dyscognitive seizures, GTCS	VPA - sz free for 12 months until reduced and sz recurred; CLB behaviour issues, sedation; TPM - cognitive decline, stopped using both hands, flushes, hyperventilated 5x/d, CZP - clusters of gelastic seizures, sedation, irritability, frontal lobe status returns on weaning, ETX - ceased after presented with frontal lobe status at 8y, Midazolam - sedation, ineffective at stopping status, Prednisolo…	Nocturnal screaming events, no definite seizures since age 13y	left fronto-temporal epileptiform discharges	severe ID		delay	yes		breath holding attack 5y 2m , bruxism, behavioural mannerism hand flicking, staring into hair, repetitive movements of right hand , progressive right cavovarus foot with tight plantar fascia and tibialis posterior, hammer toes, Sternomastoid tumor; bilat. inguinal hernia	11y - multiple developmental venous anomalies in the cerebellum bilaterally
This study	c.1922T>C	p.Ile641Thr	M3	de novo		Male	2 y 3 month	yes	3 m	Infantile spasms	OXC,VPA, TPM,vigabatrin: no improvement, LTG,ACTH: improvement	seizure free	Slow background rhythm, spike waves,sharp waves in right central frontal and temporal regions	severe ID	no walking	no speech				widening of subarachnoid space in bilateral frontotemporal regions
Platzer, Journal of Medical Genetics 2017	c.2002G>T	p.Asp668Tyr	S2	de novo		Male	16y	yes	3y		Was on valproic acid, but switched to lamotrigine – off all AEDs for about 2 years.	seizures free since age 11y	Spikes	severe ID		no speech		hypotonia	required tube feeding, GERD, chronic constipation	Normal
Platzer, Journal of Medical Genetics 2017	c.2430C>A	p. Ser810Arg	L6	de novo	GOF	Male, MZ twin I	14m	yes	3m	focal dyscognitive seizures	LEV – failed. Now on phenobarbital and Topamax.	Seizure-free	diffusely slow, attenuated, disorganized background with excessive bi-central beta activity	severe ID	no sitting	no speech		Microcephay,hypotonia		diffuse polymicrogyria, under development of the sylvian fissures, right parietal and left frontal anomalous fissure; decreased size of the pons, pituitary, optic nerves and optic chiasm
This study	c.2459G>T	p.Gly820Val	M4	de novo		Female	3y	yes	1 m	Infantile spasms	TPM: no improvement, ACTH: improvement	seizure free for two months	background, A large amount of β activity was observed in all regions, with intermittent release in central or generalized cuspid-theta rhythms	severe ID	no walking	no speech		Microcephaly,hypotonia	Right eyelid ptosis	Normal

## Sheet: Supplementary table 4
	Patients	Age	DNA	Protein	Seizure types	Anti-seizure medications	Memantine response	Memantine dosage	Seizure outcome	EEG at onset	EEG after after treatment with memantine	Reference
	1	20 mo	c.2452A>C	p. Met818Leu	Epileptic spasms, generalized seizures, myoclonic seizures	LEV, CLB, TPM,prednisolone: no improvement	> 80% reduction	1.5 mg/kg/day	> 80% seizure ruduction	Epileptiform spike and sharp wave discharges seen arising from bilateral parieto-occipital regions	A significant reduction in the frequency of interictal discharges	Sathya Chidambaram, neuropediatrics 2021
	2	1y 2 mo	c.2452A>T	p.Met818Leu	Focal + generalized seizures + epileptic spasms	LEV, PB, TPM, L-serine, Perampanel no improvement	Seizure free; improvements in awareness	0.5 mg/kg/day	Seizure free	Multifocal spike waves, spike-sharp waves, slow-spike waves, and sharp waves prominently in the posterior regions	A significant reduction in the frequency of interictal discharges	This study
	3	2 y 3 mo	c.1922T>C	p.Ile641Thr	Infantile spasms	OXC, VPA, TPM, vigabatrin: no improvement; LTG, ACTH, vigabatrin: partially	Seizure free; improvements in awareness	1.5 mg/kg/day	Seizure free	Multifocal spike waves, sharp waves, slow-spike waves, and sharp waves prominently in the occipital and temporal regions	A slight reduction in the frequency of interictal discharges	This study
	4	8 y	c.1832G>T	p. Gly611Val	GTCS	NA	Improvements in awareness, social interaction and sleep pattern with reduced nightly arousals. No effect in seizure frequency	0.5 mg/kg/day	Refractory epilepsy	NA	NA	Platzer, Journal of Medical Genetics 2017
	5	3y 3 mo	c.1853T>G	p. Val618Gly	Infantile spasms，myoclonia	Vigabatrin and pyridoxine led to slight clinical improvement; nor response to LEV; valproate led to significant reduction of seizure frequency	Improvement in awareness and reduced restlessness (4 months); improved awareness and improved exploration with his hands (16 months).	0.5 mg/kg/day	Spontanous regression	Multifocal bursts of irregular spike waves rhythmic bilateral generalized spike waves with a frequency of 4 - 5 per second, reminiscent of modified hypsarrhythmia; during sleep: irregular high-ampliturde epileptiform activity with a hypsarrhythmialike pattern	normal EEG and absence of seizures/spasms	Platzer, Journal of Medical Genetics 2017
	6	6y 6 mo	c.1844A>T	p. Asn615Ile	Infantile spasms，tonic-clonic seizures	Vigabatrin, sulthiame and opiramate failed to decrease seizures Steroid pulse therapy - improvement	Improvements in awareness. No effect in seizure frequency	0.6 mg/kg/day	Epileptic spasms and occasional generalized tonic-clonic seizure - spontanous regression	Hypsarrhythmia	EEG showed improvement of background rhythm from 6 Hz to 7-8 Hz	Platzer, Journal of Medical Genetics 2017
	7	21 mo	c.2453T>C	p. Met818Thr	Focal + generalized seizures + epileptic spasms	NA	Improvement in awareness. No effect in seizure frequency.	0.5 mg/kg/day	Refractory epilepsy	Focal epileptic activity of both frontal regions with sleep myoclonus	EEG showed deterioration due to novel multifocal epileptic foci	Platzer, Journal of Medical Genetics 2017

## Sheet: Supplementary table 5
Patients with LOF trunctated variants																						Patients with LOF missense variants
Patient	PMID	Reference	DNA	Protein	Domian	Functional changes	Sex	Seizures	Age of seizure onset	Seizure types	Anti-seizure medications	Seizure outcome	EEG at onset	ID/DD	Movement disorders	Language impairment	ASD	Neurological feautures	Additional features	Brain MRI		Patient	PMID	Reference	DNA	Protein	Domian	Functional changes	Sex	Seizures	Age of seizure onset	Seizure types	Anti-seizure medications	Seizure outcome	EEG at onset	ID/DD	Movement disorders	Language impairment	ASD	Neurological feautures	Additional features	Brain MRI
1	28377535	Platzer, Journal of Medical Genetics 2017	c.2539C>T	p.Arg847*	CTD	LOF	Female	no			No		Normal	severe	abnormal movement	delay		hypotonia		Normal		1	24863970	Adams, Mol Genet Metab 2013	c.1238A>G	p. Glu413Gly	S1	LOF	Female	no					Normal	severe ID	unsteady gait			hypotonia		Normal
2	28377535	Platzer, Journal of Medical Genetics 2017	c.2539C>T	p. Arg847*	CTD	LOF	Male	no						severe ID		no speech	yes	hypotonia		Normal		2	28377535	Platzer, Journal of Medical Genetics 2017	c.1306T>C	p. Cys436Arg	S1	LOF	Male	yes	4y	focal +generalized seizures；Absence seizures;	No change	Seizure free		moderate ID		delay	yes		Impulsive behavioural disorder	Normal
3	19344873	Firth, Am J Hum Genet 2009	c.2776C>T	p.Arg926*	CTD	LOF	Female	no			No		Abnormal	mild ID, DD		delay		hypotonia	Normal	Normal		3	23934111	Allen Epi4K , Nature 2013	c.1382G>T	p. Cys461Phe	S1	LOF	Male	yes	6 y	GTCS，absences，Lennox-Gastaut syndrome			paroxysmal, high-amplitude 2.5 Hz, GSW with phase reversal	ID			yes			Normal
4	23160955	O'Roak, Science 2012	c.99dupC	p. Ser34Glnfs*25	ATD	LOF	Male	no						ID			yes					4	38411992	Juliá-Palacios, Brain, 2024	c.1451G>A	p.Gly484Asp	S1	LOF	Female	yes	7 y		VPA, BRV		abnormal	moderate ID, DD	abnormal movement	delay	yes			Normal
5	20890276	Endele, Nat Genet 2010	c.411+1G>A	p.?	ATD	LOF	Male	no					Irregular slow dysrhythmia	moderate ID						Normal		5	28377535	Platzer, Journal of Medical Genetics 2017	c.1540A>G	p. Thr514Ala	S1	LOF	Female	yes	7y 6m	GTCS		Stopped spontaneously	Frequent epileptiform discharges during sleep – generalized, bifrontal and frontocentral temporal regions synchronously and independently. Poor antero-postero gradient to background activity.	severe ID		no speech		hypotonia		hypoplastic corpus callosum
6	28377535	Platzer, Journal of Medical Genetics 2017	c.538C>T	p. Gln180*	ATD	LOF	Male	yes	17m	focal dyscognitive seizures	valproate, carbamazepine; inferior response to oxcarbazepine and sultiame in different combinations	currently seizure free	left-sided temporoparietal amplitude reduction	moderate ID		delay		hypotonia	recurrent obstructive bronchitis	discreet signal hyperintensity of the left amygdala. Small pineal cyst and small cystic formation within the anterior and middle corpus callosum		6	38411992	Juliá-Palacios, Brain, 2024	c.1540A>G	p.Thr514Ala	S1	LOF	Male	yes	1 y		VPA		abnormal	severeID,DD	Hyperkinetic movements,Choreiform movement,Spasticity	no speech	yes	hypotonia	Stereotypic movements	Normal
7	26350204	Grozeva, Hum Mut 2015	c.649C>T	p. Gln217*	ATD	LOF								DD/ID								7	28377535	Platzer, Journal of Medical Genetics 2017	c.1623C>G	p. Ser541Arg	L2	LOF	Female	yes	7y	generalized，myoclonic seizures	refractory		spike-wave paroxysms	severe ID	hypotonia, dystonic movements	no speech	yes	hypotonia		Normal
8	28377535	Platzer, Journal of Medical Genetics 2017	c.737C>A	p. Ser246*	ATD	LOF	Female	no						mild ID		delay		hypotonia	glaucoma, arrhythmia, diabetes mellitus			8	38411992	Juliá-Palacios, Brain, 2024	c.1646C>T	p.Ala549Val	L2	LOF	Male	no			No		abnormal	DD/ID	abnormal movement	no speech				Normal
9	20890276; 23718928	Endele, Nat Genet 2010; Freunscht Behav Brain Funct 2013	c.803_804delCA	p. Thr268Serfs*15	ATD	LOF	Female	no					Normal	moderate ID				hypotonia	hyperactivity, short attention span, sleep disturbance, stereotypies, mildly limited extension of the elbows	not done		9		Soto, Science Signaling 2019		P553T	L2	LOF		no			VPA, LEV：no improvement; l-serine dietary supplementation:improvement		epileptiform alterations of brain activity	severe ID				hypotonia		Normal
10	26350204	Grozeva, Hum Mut 2015	c.1088del	p. Val363Glyfs*2	ATD	LOF								DD/ID								10	23033978	De Ligt, NEJM 2012	c.1658C>T	p. Pro553Leu	L2	LOF	Male	no						severe ID		no speech		hypotonia
11	28377535	Platzer, Journal of Medical Genetics 2017	c.1119G>A	p. Trp373*	ATD	LOF	Female	yes	2y 3m	focal dyscognitive seizures, GTCS	VPA - sz free for 12 months until reduced and sz recurred; CLB behaviour issues, sedation; TPM - cognitive decline, stopped using both hands, flushes, hyperventilated 5x/d, CZP - clusters of gelastic seizures, sedation, irritability, frontal lobe status returns on weaning, ETX - ceased after presented with frontal lobe status at 8y, Midazolam - sedation, ineffective at stopping status, Prednisolo…	Nocturnal screaming events, no definite seizures since age 13y	Left fronto-temporal epileptiform discharges	severe ID		delay	yes		breath holding attack 5y 2m , bruxism, behavioural mannerism hand flicking, staring into hair, repetitive movements of right hand , progressive right cavovarus foot with tight plantar fascia and tibialis posterior, hammer toes, Sternomastoid tumor; bilat. inguinal hernia	11y - multiple developmental venous anomalies in the cerebellum bilaterally		11	38411992	Juliá-Palacios, Brain, 2024	c.1664G>A	p.Ser555Asn	L2	LOF	Male	yes	0.25y		VPA, ETX, CLB		abnormal	ID	Hyperkinetic movements,	no speech	yes	hypotonia	Stereotypic movements	Normal
12	23160955	O'Roak, Science 2012	c.1677G>A	p. Trp559* D1:E13	M1	LOF	Male	no						ID			yes					12	28377535	Platzer, Journal of Medical Genetics 2017	c.1672G>A	p. Val558Ile	M1	LOF	Male	no						moderate ID	no walking	no speech		hypotonia		No
13	28377535	Platzer, Journal of Medical Genetics 2017	c.1966C>T	p.Gln656*	L5	LOF	Female	yes	9y	focal dyscognitive	CBZ not efficient, VPA not tolerated		Normal background, very short bursts of slow waves and spike waves when falling asleep	moderate ID		delay				Normal		13	26077850	Yavarna, Hum Genet 2015	c.1821G>T	p. Trp607Cys	M2	LOF								DD
14	24126926	Kenny, Mol Psychiatr 2014	c.2131C>T	p.Gln711*	S2	LOF								ID			yes					14	19344873	Firth, Am J Hum Genet 2009	c.1883C>T	p. Ser628Phe	L4	LOF								DD/ID
15	23160955	O'Roak, Science 2012	c.2172-2A>G	p.?	S2	LOF	Female	no						mild ID			yes					15	23718928	Freunscht, Behav Brain Funct 2013	c.1906G>C	p. Ala636Pro	M3	LOF	Female	no					Sharp wave complexes temporoparietal, generalization to both hemispheres	mild ID						Normal
16	20890276	Endele, Nat Genet 2010	c.2360-2A>G	p.?	S2	LOF	Female	no						mild ID					Hypothyroidism			16	28377535	Platzer, Journal of Medical Genetics 2017	c.1970A>G	p.Glu657Gly	L5	LOF								DD/ID
17	27605359	Smigiel, R Am J Hum Genet, 2016	c.2011-1G>A	p.?	S2	LOF	Male	yes	6 mo		VPA,LEV,LTG,no improvement		Numerous and periodically almost continuous abnormalities in the fronto-temporo-parietal region and tenmporo-parieto-occipital regions of both hemisphere	DD/ID	no walking	no speech		Microcephaly,hypotonia	Psychiatric symptoms, Impulsivity, Inattention,Hyperactive, Anxiety ,Aggression,Self-injurious bahavior,	Normal		17	38411992	Juliá-Palacios, Brain, 2024	c.2010_2011insA	Lys670ValTer5	S2	LOF	Female	no			No		abnormal	moderate ID, DD	Spasticity	delay		hypotonia	Stereotypic movements	thinned corpus callosum
																						18	28377535	Platzer, Journal of Medical Genetics 2017	c.2065G>A	p.Gly689Ser	S2	LOF	Female	yes	8m	focal + generalized	Initially therapy-resistant; Vigabatrin: increased seizure frequency; Topiramate: improvement	seizure free between age 15 months - 31 months; 31 - 34 months: recurrent seizures, ongoing	slow background, spike-and-wave complexes, polyspike and wave complexes 1 - 6 seconds , beginning over the left or centro-parietal region or bilaterally	severe ID	Truncal hypotonia, spasticity, hyperkinetic movements, no sitting	no speech		Microcephay,hypotonia		Delayed myelination, cortical atrophy
																						19	28377535	Platzer, Journal of Medical Genetics 2017	c.2065G>A	p.Gly689Ser	S2	LOF	Male	yes	1d	Epileptic spasms			Bilat. synchronous small spikes	severe ID	Diffuse hypertonia, dyskinetic movements					Normal
																						20	19344873	Firth, Am J Hum Genet 2009	c.2065G>A	p.Gly689Ser	S2	LOF	Male	yes	0		No		abnormal	profound,DD	Hyperkinetic movements,Dystonia Spasticity	delay		hypotonia	Stereotypic movements,Dyskinesia	increased extra-axial spaces
																						21	19344873	Firth, Am J Hum Genet 2009	c.2065G>A	p.Gly689Ser	S2	LOF		yes	1y	Myoclonic seizures + epileptic spasms				severe DD/ID	Dyskinetic movements, hypertonia					Normal
																						22	38411992	Juliá-Palacios, Brain, 2024	c.2065G>T	p.Gly689Cys	S2	LOF		no						severe DD/ID	Dyskinetic movements, hypotonia, hyperflexible, no dysmorphism			hypotonia		Asymmetry in left ventricle up to 11 mm; prenatally Normal at 1.5 year of age
																						23	34212862	Shai Keller, Elife 2021	c.2077A>G	p.Arg693Gly	S2	LOF		yes	1y		No		abnormal	severe ID	Hyperkinetic movements,Choreiform movement	no speech	yes	hypotonia		Normal
																						24	38411992	Juliá-Palacios, Brain, 2024	c.2195A>T	p.Asp732Val	S2	LOF	Female	no	na		No		abnormal	mild	Spasticity	delay		hypotonia	abnormal movement,Stereotypic movements	NA
																						25	28377535	Platzer, Journal of Medical Genetics 2017	c.2201C>T	p.Ala734Val	S2	LOF	Female	no			No		abnormal	severeID,DD	abnormal movement	no speech		hypotonia	Stereotypic movements	Normal
																						26	38411992	Juliá-Palacios, Brain, 2024	c.2459G>C	p. Gly820Ala	M4	LOF	Male	yes	1y	Infantile spasms	Valproic acid: no improvement, Carbamazepine: improvement	refractory	Normal	severe ID	Truncal hypotonia, dyskinetic movements, no walking			hypotonia		cortical atrophy
																						27	28377535	Platzer, Journal of Medical Genetics 2017	c.2459G>C	p.Gly820Ala	M4	LOF	Male	no			No		Abnormal	DD/ID	Choreiform movement,Hyperkinetic	no speech		hypotonia	Dyskinesia,Stereotypic movements,	enlarged lateral ventricles
																						28	28377535	Platzer, Journal of Medical Genetics 2017	c.2459G>C	p. Gly820Ala	M4	LOF	Female	no					Normal	DD				hypotonia	chronic constipation
																						29	28377535	Platzer, Journal of Medical Genetics 2017	c.2459G>C	p. Gly820Ala	M4	LOF		no			VPA propyhlactically		1 y 5 m frequent epileptiform spike wave triphasic discharges, especially frontally. Slow background rythm	severe ID			yes		self-mutilating behaviour biting on fingers	widening of the ventricales and widening of the cortical sulci: generalized volume loss
																						30	28377535	Platzer, Journal of Medical Genetics 2017	c.2459G>C	p. Gly820Ala	M4	LOF	Male	no						severe ID	no walking	no speech	yes	hypotonia
																						31	19344873	Firth, Am J Hum Genet 2009	c.2459G>C	p. Gly820Ala	M4	LOF								DD/ID
																						32	25356899	Hamdan, PLoS Genetics 2014	c.2459G>A	p. Gly820Glu	M4	LOF	Male	no					EEG revealed multifocal epileptic activity	severe ID	no walking	no speech		Microcephaly		Minimal cerebellar vemis hypoplasia and left temporal atrophy
																						33	25590979	Zhu, Genet Med 2015	c.2471T>G	p. Met824Arg	M4	LOF	Male	no					epileptic activity	severe ID	Chorea, hyperactive deep tendon relflex, increased muscle tone			Microcephay	mild hypermetropia, deep-set eyes, strabism
																						34	22833210	Tarabeux, Transl Psychiatry 2011	c.2473T>G	p. Leu825Val	M4	LOF		no						ID			yes
																						35	37385334	Wang, neuroscience 2023	c.3272A > C	p.K1091T	CTD	LOF	Female	yes	1 y 10 m	Generalized	levetiracetam and phenobarbita: no improvement	refractory	remarkable sharp waves and spike-and-slow waves in the bilateral prefrontal cortex, occipital lobe, and posterior temporal lobe, predominantly in the right hemisphere regions	severe ID		no speech				myelinated white matter developed later
																						36	37385334	Wang, neuroscience 2023	c.3272A > C	p.K1091T	CTD	LOF	Female	yes	1 m	Generalized		refractory		mild ID						Normal
																						37	34212862	Shai Keller, Elife 2021	c.2065G>A	p.Gly689Ser	LBD	LOF		yes	1y	Myoclonic seizures + epileptic spasms			epileptiform discharges	severe DD/ID	Dyskinetic movements, hypertonia					Normal
																						38	34212862	Shai Keller, Elife 2021	c.2065G>T	p.Gly689Cys	LBD	LOF		no					Normal with no epileptic behavior	severe DD/ID	Dyskinetic movements, hypotonia, hyperflexible, no dysmorphism			hypotonia		Asymmetry in left ventricle up to 11 mm; prenatally Normal at 1.5 year of age
